# Supplementary material for: Abscisic acid influences tillering by modulation of strigolactones in barley
Source: J Exp Bot. 2018 Jul 5;69(16):3883–98. doi: 10.1093/jxb/ery200 (PMC6054196; doi:10.1093/jxb/ery200)
Supplement: Supplementary Table S1 [file ery200_suppl_supplementary_table_s1.xlsx]

## Sheet: Tabelle1
Table S1 List of primer sequences for PCR, RT-PCR, and quantitative RT-PCR.
Name	Forward primer (5’-3’)	Reverse primer (5’-3’)
qRT-PCR primers for detection of the RNA level of target genes
HvABA8'OH 1	GTACAACTCGATGCCGGTG	CGGGCTGAGATGATGTGG
HvABA8'OH 2	GAGATGCTGGTGCTCATC	ACGTCGTCGCTCGATCCAAC
HvABA8'OH 3	TAGTACGTAGTGAGTAATTCCGGA	TGGGAGATTCTTTCAAATTTACAC
HvD27	TTTGGACAGCAACCTCCTGAAG	CGCGATACATTTCGTGCTGAA
HvCCD7	GGGAGGATCACGGCTATGTTCT	CACCATCAGGTGGCATCTGTCT
HvCCD8	CCACTTCATCAACGCGTACGA	GGAGATTGTGGAGACGGAGGTT
HvMAX1	AAGCTCACCCTCATCCACCTCTA	CGATGGAGAACTGCAGCTTCA
R2*	GATGACTGCAACGCTCACAC	CTCAAAGGAAATAATCAGGCGTC
Primers used for semi-quantitative RT-PCR in VIGS and genetic complementation experiments
BSMV-α	CTTCTTTTGAAGATTCTGTTGG	TCATATGGTTGATGGGCACC
AtACT8	ATGAAGATTAAGGTCGTGGCA	TCCGAGTTTGAAGAGGCTAC
HvD27	ATGGAGGCCACCGCACTT	CTAGCAACTCACACCATAGT
HvMAX1	ATGGAGGGGGCGGGAGCA	TTAGTTGTTCCTTTCAAGGACCT
Primers for cloning and vector constructions
pAtD27	GCACTAGTGTTCTTGAGTGAGAAAGAG	GCCTCGAGATCTTTTGTTTTTTTTTTGG
HvD27	GCTCGAGATGGAGGCCACCGCACTTGT	ACGCGTCGACCTAGCAACTCACACCATAGT
HvMAX1	CCTCGAGATGGAGGGGGCGGGAGCA	GGCAAGCTTTTAGTTGTTCCTTTCAAGGAT
HvCCD7	ATGCCGCCCAAGAGGCTGCTGGCG	TCATTCATCTGCCCAGAACCCATGGAA
HvCCD8	ATGGCGTCGCTGCCCCATGATGATAGT	TCACTTGTCCCTGGGCACCCAGCAG
BSMV-HvCCD7-1	CGGGATCCACAGGATCAGGCTCGACATC	CCTTAATTAACATCCTGTGGAAATGGAACC
BSMV-HvCCD7-2	CGGGATCCCAGATGTGGTCGCTGCAC	CCTTAATTAAATTTATCGCAGGGAAATCCG
BSMV-HvCCD8-1	CGGGATCCTGAAGTGGAACGTCACGAAC	CCTTAATTAAACCCGGTCACCGAGAACTAC
BSMV-HvCCD8-2	CGGGATCCTGAAGTGGAACGTCACGAAC	CCTTAATTAAAAGTTCTGGACGCTGATCCC
R2*: The housekeeping gene (serine/threonine protein phosphatase PP2A-4, catalytic subunit, EST clone HZ44D03) as the reference gene included in each qRT-PCR run. Restriction sites in bold letters. Protective bases in italic letters.
