# Supplementary material for: Abscisic acid influences tillering by modulation of strigolactones in barley
Source: J Exp Bot. 2018 Jul 5;69(16):3883–98. doi: 10.1093/jxb/ery200 (PMC6054196; doi:10.1093/jxb/ery200)
Supplement: Supplementary Table S2 [file ery200_suppl_supplementary_table_s2.xlsx]

## Sheet: Tabelle1
Table S2 Hoagland’s nutrient solution.
Hoagland’s nutrient solution
Component	Final concentration
Ca(NO3)2•4H2O	2 mM
K2SO4	0.5 mM
MgSO4•7H2O	0.5 mM
KH2PO4	0.1 mM
KCl	0.1 mM
H3BO3	1 μM
MnSO4•H2O	2.5 μM
ZnSO4•7H2O	0.5 μM
CuSO4•5H2O	0.2 μM
(NH4)6Mo7O24	0.01 μM
Fe-EDTA	100 μM
