# Supplementary material for: Abscisic acid influences tillering by modulation of strigolactones in barley
Source: J Exp Bot. 2018 Jul 5;69(16):3883–98. doi: 10.1093/jxb/ery200 (PMC6054196; doi:10.1093/jxb/ery200)
Supplement: Supplementary Table S3 [file ery200_suppl_supplementary_table_s3.xlsx]

## Sheet: Tabelle1
Table S3 List of protein sequences used in the phylogenetic analysis.
D27 and D27-like protein sequences
Sequence ID	Species	Genbank ID	Name
1	Oryza sativa	ACT91266.1	OsD27
2	Oryza sativa	EEC68482.1
3	Zea mays	NP_001144840.1
4	Sorghum bicolor	XP_002449767.1
5	Vitis vinifera	CBI25060.3
6	Arabidopsis thaliana	NP_563673.1	AtD27
7	Populus trichocarpa	XP_002300811.1
8	Medicago truncatula	XP_003601450.1
9	Medicago truncatula	AEW07379.1	MtD27
10	Hordeum vulgare	BAJ90178.1	HvD27
11	Vitis vinifera	XP_002279815.1
12	Populus trichocarpa	XP_002299424.2
13	Arabidopsis thaliana	NP_564838.1
14	Sorghum bicolor	XP_002444917.1
15	Oryza sativa	NP_001060847.1
16	Hordeum vulgare	BAJ85620.1
17	Zea mays	ACG26781.1
18	Sorghum bicolor	XP_002440529.1
19	Vitis vinifera	XP_002271003.1
20	Zea mays	ACN37079.1
21	Arabidopsis thaliana	NP_680560.1
22	Oryza sativa	NP_001054553.1
23	Oryza sativa	EEC78459.1
CCD7 and CCD8 protein sequences
Sequence ID	Species	Genbank ID or Locus	Name
1	Hordeum vulgare	MLOC_55474.1	HvCCD7
2	Brachypodium distachyon	XP_003581501.1
3	Oryza sativa	NP_001053491.1	OsCCD7
4	Zea mays	NP_001183928.1
5	Setaria italica	XP_004976437.1
6	Petunia x hybrida	ACY01408.1
7	Nicotiana tabacum	AIZ72444.1
8	Solanum lycopersicum	NP_001234433.1
9	Chrysanthemum x morifolium	ALJ10990.1
10	Artemisia annua	ADB64459.1
11	Lotus japonicus	ADM88552.1
12	Citrus sinensis	XP_006467157.1
13	Orobanche ramosa	AEQ30075.1
14	Medicago truncatula	XP_003622555.1
15	Actinidia chinensis	ADP37985.1
16	Glycine max	NP_001241167.1
17	Arabidopsis thaliana	NP_182026.5	AtCCD7
18	Jatropha curcas	AKM06055.1
19	Hordeum vulgare	MLOC_66551.1	HvCCD8
20	Oryza sativa	NP_001044229.2	OsCCD8
21	Oryza sativa	NP_001043363.1
22	Zea mays	NP_001183929.1
23	Vitis vinifera	XP_002281239.2
24	Solanum lycopersicum	NP_001266276.2
25	Citrus sinensis	XP_006476130.1
26	Petunia x hybrida	AAW33596.1
27	Medicago truncatula	XP_003603610.1
28	Nicotiana tabacum	AGO64766.1
29	Pisum sativum	AAS66906.1
30	Glycine soja	KHN18168.1
31	Cucumis melo	NP_001284455.1
32	Arabidopsis thaliana	NP_195007.2	AtCCD8
MAX1 protein sequences
Sequence ID	Species	Genbank ID	Name
1	Hordeum vulgare	BAJ98237.1	HvMAX1
2	Hordeum vulgare	BAJ97619.1
3	Oryza sativa	AGI60164.1
4	Oryza sativa	AGI60163.1
5	Oryza sativa	BAS77710.1
6	Oryza sativa	BAS98276.1
7	Oryza sativa	BAS73896.1
8	Zea mays	AFW66025.1
9	Sorghum bicolor	EES06527.1
10	Setaria italica	KQL28114.1
11	Brachypodium distachyon	KQK23670.1
12	Brachypodium distachyon	KQK17948.1
13	Zea mays	NP_001141485.1
14	Arabidopsis thaliana	NP_565617.2	AtMAX1
15	Vitis vinifera	CBI20648.3
16	Medicago truncatula	XP_003603162.1
17	Zea mays	ACR33787.1
18	Setaria italica	KQL06585.1
