# Supplementary material for: Abscisic acid influences tillering by modulation of strigolactones in barley
Source: J Exp Bot. 2018 Jul 5;69(16):3883–98. doi: 10.1093/jxb/ery200 (PMC6054196; doi:10.1093/jxb/ery200)
Supplement: Supplementary Table S4 [file ery200_suppl_supplementary_table_s4.xlsx]

## Sheet: Tabelle1
Table S4 Growth conditions used for the tiller phenotyping of LOHi236/272.
Environmental parameters	Experiment 2	Experiment 1
Experimental site	Greenhouse-IPK	Phytochamber-IPK
Sowing date	28 July 2014	2012-11-21
Spacing (cm)	16	16
Light density (μmol m-2 s-1)	270~300	350~380
Average daily minimum temperature (°C )	17	12
Average daily maximum temperature (°C )	20	20
Humidity (%)	70	70
Water supply (every 2-3 days)	yes	yes
